# Supplementary material for: A compromised specific humoral immune response against the SARS-CoV-2 receptor-binding domain is related to viral persistence and periodic shedding in the gastrointestinal tract
Source: Cell Mol Immunol. 2020 Oct 9;17(11):1119–25. doi: 10.1038/s41423-020-00550-2 (PMC7546387; doi:10.1038/s41423-020-00550-2)
Supplement: Supplementary file 1 — Table S1 [file 41423_2020_550_MOESM1_ESM.xlsx]

## Sheet: CMI_Supp_Table_1_basic_Inf
Supplementary Table 1. Basic information of negative retest patients during the hospitalization.
Patient ID	Gender	Age (years)	Symptom onset (Day)	CDC confirmation (Day)	Admission (Day)	Discharge (Day)	Symptom	Viral clearance in Throat (Day)	Highest viral titers (Ct) &	Viral RNA in anal swab (Pos/Neg/NA)﹡
AD3160	Male	38	2020-01-30	2020-02-06	2020-02-02	2020-01-31	Mild	2020-02-16	32	NA
AD3157	Male	26	2020-01-21	2020-02-02	2020-01-28	2020-02-14	Mild	2020-02-08	28	Neg
AD3140	Male	25	2020-01-26	2020-01-28	2020-01-28	2020-02-12	Mild	2020-02-03	40	NA
AD3098	Female	73	2020-01-21	2020-01-23	2020-01-26	2020-02-10	Mild	2020-02-06	29	NA
AD3412	Male	29	2020-01-23	2020-02-09	2020-02-10	2020-02-27	Mild	2020-02-13	37	Neg
AD3139	Male	69	2020-01-24	2020-01-30	2020-01-27	2020-02-12	Severe	2020-02-07	27	Pos
AD3302	Female	28	2020-01-28	2020-02-01	2020-02-03	2020-02-22	Mild	2020-02-16	36	Neg
AD3114	Male	60	2020-01-26	2020-02-06	2020-01-27	2020-03-02	Mild	2020-02-19	35	Pos
AD3367	Female	66	2020-01-21	2020-02-05	2020-02-05	2020-02-14	Mild	2020-02-08	38	Neg
AD3113	Female	51	2020-01-24	2020-01-29	2020-01-27	2020-02-14	Mild	2020-02-08	28	Neg
AD3116	Female	59	2020-01-23	2020-01-28	2020-01-27	2020-02-17	Severe	2020-02-05	30	Neg
AD3328	Female	26	2020-01-20	2020-02-03	2020-02-04	2020-02-21	Mild	2020-02-11	39	Neg
AD3394	Male	43	2020-02-07	2020-02-08	2020-02-08	2020-03-05	Mild	2020-02-20	29	Neg
AD3122	Female	33	2020-01-25	2020-01-27	2020-01-27	2020-02-11	Mild	2020-02-06	35	Neg
AD3231	Male	41	2020-01-28	2020-02-01	2020-01-31	2020-03-04	Mild	2020-02-07	31	Neg
AD3375	Male	52	2020-02-03	2020-02-06	2020-02-06	2020-03-05	Mild	2020-02-22	28	Pos
AD3090	Female	63	2020-01-24	2020-01-27	2020-01-26	2020-03-05	Severe	2020-02-26	25.28	Pos
AD3105	Female	59	2020-01-22	2020-01-29	2020-01-26	2020-02-20	Mild	2020-02-12	39	Neg
AD3319	Female	65	2020-01-27	2020-02-05	2020-02-03	2020-02-28	Mild	2020-02-04	Neg	Pos
AD3343	Female	58	2020-01-27	2020-02-05	2020-02-04	2020-02-28	Mild	2020-02-09	36	Neg
AD3190	Female	54	2020-01-22	2020-02-01	2020-01-29	2020-02-05	Mild	2020-02-01	24.69	Neg
AD3293	Female	50	2020-01-31	2020-02-03	2020-02-02	2020-02-12	Mild	2020-02-07	27	Neg
AD3376	Female	58	2020-02-24	2020-02-06	2020-02-06	2020-02-18	Severe	2020-02-12	38	Neg
AD3103	Female	33	2020-01-24	2020-01-31	2020-01-26	2020-03-05	Mild	2020-03-04	21	Neg
AD3390	Female	47	2020-02-04	2020-02-07	2020-02-07	2020-03-07	Mild	2020-03-04	29	Neg
AD3617	Male	49	2020-03-14	2020-03-15	2020-03-14	2020-04-12	Mild	2020-04-01	27	Pos
AD3229	Female	41	2020-01-21	2020-02-05	2020-01-31	2020-02-15	Mild	2020-02-12	35	Neg
AD3236	Female	79	2020-01-30	2020-02-02	2020-01-31	2020-02-28	Mild	2020-02-19	35	Pos
AD3397	Female	37	2020-02-08	2020-02-11	2020-02-08	2020-02-29	Mild	2020-02-15	30	Neg
AD3280	Male	48	2020-01-25	2020-02-03	2020-02-02	2020-03-03	Mild	2020-02-07	34.6	Pos
AD3131	Female	32	2020-01-26	2020-01-28	2020-01-27	2020-03-06	Mild	2020-02-09	26	Neg
AD3314	Male	71	2020-01-31	2020-02-06	2020-02-03	2020-03-05	Mild	2020-02-08	40	Pos
AD3436	Male	45	2020-02-11	2020-02-12	2020-02-13	2020-03-03	Mild	2020-02-18	35	Neg
AD3382	Male	37	2020-01-31	2020-02-06	2020-02-06	2020-02-15	Mild	2020-02-11	40	NA
AD3256	Male	70	2020-01-23	2020-02-02	2020-02-01	2020-02-29	Severe	2020-02-09	32	Neg
AD3183	Female	53	2020-01-25	2020-02-02	2020-01-29	2020-03-05	Severe	2020-02-06	26	Pos
AD3413	Female	5	2020-02-05	2020-02-10	2020-02-10	2020-02-29	Mild	2020-02-14	24	Pos
AD3433	Female	32	2020-02-05	2020-02-12	2020-02-12	2020-03-06	Mild	2020-03-03	35	Neg
AD3344	Female	44	2020-02-01	2020-02-05	2020-02-04	2020-02-24	Mild	2020-02-19	40	Neg
AD3292	Female	60	2020-01-25	2020-02-02	2020-02-02	2020-02-17	Severe	2020-02-10	39	Neg
AD3363	Male	72	2020-01-31	2020-02-05	2020-02-05	2020-03-09	Severe	2020-03-06	33	Neg
AD3377	Female	43	2020-02-05	2020-02-06	2020-02-06	2020-02-25	Mild	2020-02-11	37	Neg
AD3232	Female	69	2020-01-30	2020-02-02	2020-01-31	2020-03-05	Mild	2020-02-17	36	Neg
AD3330	Female	48	2020-02-17	2020-02-04	2020-02-04	2020-02-22	Mild	2020-02-14	31	Neg
AD3311	Male	27	2020-02-01	2020-02-02	2020-02-03	2020-02-20	Mild	2020-02-13	35	NA
AD3255	Male	30	2020-01-28	2020-02-04	2020-01-31	2020-02-16	Mild	2020-02-11	35	Pos
153911	Female	33	2020-02-01	2020-02-07	2020-02-02	2020-02-16	Mild	2020-02-12	30	Neg
AD3326	Male	59	2020-01-24	2020-02-04	2020-02-03	2020-02-20	Severe	2020-02-17	36	Neg
AD3210	Male	37	2020-01-27	2020-01-31	2020-01-30	2020-02-07	Mild	2020-02-04	37	Neg
AD3354	Male	23	2020-01-22	2020-02-07	2020-02-05	2020-02-20	Mild	2020-02-11	20	Neg
AD3362	Female	42	2020-02-04	2020-02-07	2020-02-05	2020-02-26	Mild	2020-02-20	25	Neg
AD3128	Female	30	2020-01-23	2020-01-31	2020-01-27	2020-02-18	Mild	2020-02-01	33.75	Neg
AD3441	Female	54	2020-02-12	2020-02-16	2020-02-13	2020-03-04	Mild	2020-02-23	37	NA
AD3366	Female	16	2020-02-04	2020-02-06	2020-02-05	2020-02-26	Mild	2020-02-20	27	Neg
AD3180	Female	20	2020-01-26	2020-02-01	2020-01-29	2020-02-09	Mild	2020-02-06	38.5	Neg
AD3279	Female	43	2020-01-26	2020-02-03	2020-02-02	2020-03-03	Mild	2020-02-13	31	Pos
AD3333	Male	67	2020-01-27	2020-02-04	2020-02-04	2020-03-20	Mild	2020-03-17	24	Pos
AD3277	Male	43	2020-01-25	2020-02-06	2020-01-30	2020-02-16	Mild	2020-02-12	31	NA
AD3559	Female	48	2020-03-02	2020-03-05	2020-03-04	2020-03-18	Mild	2020-03-12	20	NA
AD3007	Female	47	2020-01-22	2020-01-30	2020-01-23	2020-02-15	Mild	2020-02-08	37	Neg
AD3219	Female	31	2020-01-23	2020-02-01	2020-01-30	2020-02-11	Mild	2020-02-08	23	NA
AD3352	Female	57	2020-01-26	2020-02-05	2020-02-05	2020-02-23	Mild	2020-02-18	37	NA
AD3426	Male	55	2020-02-02	2020-02-10	2020-02-10	2020-03-01	Severe	2020-02-11	Neg	Pos
AD3208	Female	43	2020-01-29	2020-02-02	2020-01-30	2020-02-29	Mild	2020-02-10	27	Pos
AD3220	Female	32	2020-01-27	2020-02-06	2020-01-30	2020-02-16	Mild	2020-02-09	36	Neg
AD3031	Female	27	2020-01-22	2020-01-26	2020-01-24	2020-02-15	Mild	2020-02-10	37	Neg
AD3147	Male	33	2020-01-23	2020-01-29	2020-01-28	2020-02-15	Mild	2020-02-12	20	NA
AD3191	Male	54	2020-01-25	2020-01-29	2020-01-29	2020-03-08	Severe	2020-02-14	37	Neg
AD3284	Female	65	2020-02-01	2020-02-04	2020-02-02	2020-02-15	Mild	2020-02-09	31	Neg
AD3101	Male	63	2020-02-02	2020-02-03	2020-02-03	2020-03-02	Mild	2020-02-25	25	Neg
AD3423	Female	41	2020-02-03	2020-02-09	2020-02-10	2020-03-07	Mild	2020-02-13	41	Neg
AD3331	Male	27	2020-02-17	2020-02-04	2020-02-04	2020-02-22	Mild	2020-02-14	29	Neg
AD3178	Male	49	2020-01-25	2020-01-31	2020-01-29	2020-03-10	Mild	2020-02-12	31.9	Pos
AD3321	Female	53	2020-01-27	2020-02-09	2020-02-03	2020-02-24	Mild	2020-02-04	Neg	Pos
AD3230	Female	50	2020-01-27	2020-02-01	2020-01-31	2020-02-23	Mild	2020-02-07	37	Neg
AD3262	Male	28	2020-01-23	2020-02-04	2020-02-01	2020-02-21	Mild	2020-02-16	38	NA
AD3100	Female	62	2020-01-24	2020-01-31	2020-01-26	2020-02-26	Mild	2020-02-15	26	Neg
AD3281	Female	39	2020-01-26	2020-02-02	2020-02-02	2020-02-15	Mild	2020-02-09	31.2	Pos
AD3110	Male	45	2020-01-24	2020-01-27	2020-01-27	2020-02-28	Mild	2020-02-13	25.84	NA
AD2930	Male	53	2020-01-19	2020-01-22	2020-01-21	2020-02-13	Severe	2020-02-10	38	NA
AD3276	Male	57	2020-01-26	2020-02-10	2020-02-01	2020-02-29	Severe	2020-02-12	31	NA
AD3378	Female	67	2020-02-04	2020-02-06	2020-02-06	2020-02-27	Mild	2020-02-22	33	Neg
AD3234	Female	58	2020-01-21	2020-02-02	2020-01-31	2020-02-23	Mild	2020-02-16	30	Neg
AD3204	Female	64	2020-01-22	2020-01-29	2020-01-29	2020-02-13	Mild	2020-02-04	25.59	Neg
AD3133	Male	65	2020-01-25	2020-01-28	2020-01-27	2020-02-11	Mild	2020-02-05	32.62	NA
AD3121	Male	34	2020-01-25	2020-01-27	2020-01-27	2020-03-05	Severe	2020-02-22	32	Neg
AD3161	Male	2	2020-01-25	2020-02-01	2020-01-28	2020-02-11	Mild	2020-02-06	18	NA
AD3AD5	Male	66	2020-01-25	2020-01-30	2020-01-31	2020-02-14	Mild	2020-02-03	33	Neg
AD3203	Male	63	2020-01-27	2020-02-01	2020-01-29	2020-02-21	Mild	2020-02-14	29	Pos
AD3268	Male	43	2020-01-28	2020-02-01	2020-02-01	2020-02-14	Mild	2020-02-09	34	Neg
AD3172	Male	44	2020-01-26	2020-02-01	2020-01-29	2020-02-21	Mild	2020-02-12	26	Neg
AD3305	Male	44	2020-02-02	2020-02-03	2020-02-03	2020-02-20	Mild	2020-02-11	33	Neg
AD3307	Male	20	2020-02-02	2020-02-03	2020-02-03	2020-02-20	Mild	2020-02-11	29	Neg
AD3142	Male	70	2020-01-20	2020-01-30	2020-01-28	2020-02-13	Mild	2020-02-09	39	Neg
AD3132	Male	23	2020-01-24	2020-01-29	2020-01-27	2020-02-21	Mild	2020-02-16	37	Neg
AD3380	Male	45	2020-01-31	2020-02-06	2020-02-06	2020-02-25	Mild	2020-02-16	32	Neg
AD3222	Female	29	2020-01-26	2020-02-04	2020-01-30	2020-02-15	Mild	2020-02-12	26	NA
AD3259	Female	78	2020-01-30	2020-02-01	2020-02-01	2020-02-27	Severe	2020-02-20	33	Neg
AD3410	Female	61	2020-01-24	2020-02-09	2020-02-09	2020-02-18	Mild	2020-02-15	35	Neg
AD3154	Male	63	2020-01-25	2020-02-05	2020-01-28	2020-03-05	Severe	2020-02-10	37	Neg
AD3194	Female	57	2020-01-22	2020-01-31	2020-01-29	2020-02-11	Mild	2020-02-08	30	NA
AD3432	Female	35	2020-02-03	2020-02-12	2020-02-12	2020-02-25	Mild	2020-02-12	Neg	Pos
AD3287	Female	71	2020-01-26	2020-02-02	2020-02-02	2020-03-12	Severe	2020-03-03	33	Neg
AD3228	Female	35	2020-01-27	2020-02-01	2020-01-30	2020-02-12	Mild	2020-02-09	25	NA
AD3440	Female	24	2020-02-12	2020-02-13	2020-02-13	2020-03-02	Mild	2020-02-28	36	Pos
AD3401	Female	31	2020-02-01	2020-02-08	2020-02-08	2020-02-21	Mild	2020-02-18	29	Neg
AD3184	Male	63	2020-01-19	2020-01-31	2020-01-29	2020-02-25	Severe	2020-02-03	38	NA
AD3308	Female	32	2020-01-30	2020-02-03	2020-02-03	2020-02-27	Mild	2020-02-19	35	Neg
AD3346	Female	56	2020-02-03	2020-02-07	2020-02-04	2020-02-25	Mild	2020-02-09	20	Neg
AD3189	Female	4	2020-01-27	2020-02-02	2020-01-29	2020-02-14	Mild	2020-02-07	27	NA
AD3010	Female	50	2020-01-22	2020-01-24	2020-01-23	2020-02-06	Mild	2020-01-31	29.2	Neg
AD3118	Male	26	2020-01-25	2020-01-27	2020-01-27	2020-02-08	Mild	2020-02-05	28	Neg
AD3111	Male	53	2020-01-23	2020-01-27	2020-01-27	2020-02-13	Mild	2020-02-06	32	Neg
AD3458	Female	58	2020-02-14	2020-02-14	2020-02-15	2020-03-03	Mild	2020-03-01	38	NA
AD3270	Male	37	2020-01-28	2020-02-01	2020-02-01	2020-02-29	Severe	2020-02-09	31	Neg
AD3283	Male	42	2020-01-28	2020-02-02	2020-02-02	2020-02-13	Mild	2020-02-10	36	Neg
AD3457	Female	63	2020-02-07	2020-02-15	2020-02-15	2020-03-07	Mild	2020-02-28	33	Pos
AD3282	Female	61	2020-01-21	2020-02-03	2020-02-02	2020-02-27	Severe	2020-02-06	33	NA
AD3171	Male	62	2020-01-24	2020-01-29	2020-01-29	2020-02-17	Mild	2020-02-08	29	Neg
AD3303	Female	27	2020-01-23	2020-01-31	2020-02-03	2020-03-10	Mild	2020-02-20	29	Neg
AD3179	Female	19	2020-01-26	2020-02-01	2020-01-29	2020-02-14	Mild	2020-02-09	39	Pos
AD3315	Male	59	2020-01-27	2020-02-05	2020-02-03	2020-03-02	Mild	2020-02-11	33	Neg
AD3320	Male	15	2020-02-01	2020-02-05	2020-02-03	2020-02-25	Mild	2020-02-22	29	Neg
AD3389	Male	49	2020-02-04	2020-02-06	2020-02-07	2020-03-04	Mild	2020-02-11	37	Pos
AD3141	Female	39	2020-01-24	2020-01-31	2020-01-28	2020-02-11	Mild	2020-02-01	27.83	Neg
AD3169	Male	66	2020-01-27	2020-01-31	2020-01-27	2020-02-21	Mild	2020-02-03	30	Neg
AD3168	Male	56	2020-01-22	2020-01-29	2020-01-29	2020-02-11	Mild	2020-02-07	30	NA
AD3393	Female	57	2020-01-31	2020-02-07	2020-02-07	2020-02-26	Severe	2020-02-13	39	Neg
AD3507	Male	50	2020-02-25	2020-02-26	2020-02-26	2020-03-05	Mild	2020-03-03	40	Neg
AD3012	Male	50	2020-01-22	2020-01-26	2020-01-23	2020-02-21	Mild	2020-02-13	23	Neg
AD3011	Female	22	2020-01-23	2020-01-24	2020-01-23	2020-02-04	Mild	2020-02-03	32	NA
AD3AD8	Male	54	2020-01-26	2020-02-03	2020-01-31	2020-02-20	Mild	2020-02-16	29	Neg
AD3250	Male	33	2020-01-28	2020-02-04	2020-01-31	2020-02-24	Mild	2020-02-11	33.9	Neg
AD3313	Male	30	2020-01-25	2020-02-01	2020-02-03	2020-02-20	Mild	2020-02-08	29	Neg
AD3207	Male	67	2020-01-22	2020-01-31	2020-01-27	2020-03-02	Mild	2020-02-04	28.9	Neg
AD3225	Male	61	2020-01-28	2020-01-30	2020-01-30	2020-02-25	Mild	2020-02-07	33	Pos
AD32AD	Female	60	2020-01-22	2020-01-30	2020-01-30	2020-02-25	Mild	2020-02-02	22	Neg
AD3177	Female	63	2020-01-21	2020-01-29	2020-01-29	2020-02-29	Mild	2020-02-10	29.24	NA
AD3271	Female	67	2020-01-27	2020-02-01	2020-02-01	2020-02-24	Mild	2020-02-08	28	Neg
AD3341	Female	57	2020-01-31	2020-02-06	2020-02-04	2020-02-24	Severe	2020-02-12	35	Neg
AD3AD2	Male	36	2020-01-27	2020-01-31	2020-01-31	2020-02-23	Mild	2020-02-12	39	Neg
AD3345	Male	74	2020-01-28	2020-02-05	2020-02-04	2020-02-28	Mild	2020-02-11	29	Neg
AD3400	Male	90	2020-02-04	2020-02-08	2020-02-08	2020-03-03	Severe	2020-02-17	27	Pos
AD3AD4	Male	61	2020-01-24	2020-01-30	2020-01-31	2020-03-03	Severe	2020-02-25	31	Neg
AD3342	Female	38	2020-01-31	2020-02-07	2020-02-04	2020-02-19	Mild	2020-02-12	36	Neg
AD3033	Female	50	2020-01-21	2020-01-28	2020-01-24	2020-02-15	Severe	2020-02-08	34.52	Neg
AD3045	Female	47	2020-01-17	2020-01-26	2020-01-25	2020-02-06	Mild	2020-02-06	38	NA
AD3109	Female	56	2020-01-24	2020-01-27	2020-01-26	2020-03-04	Mild	2020-01-27	Neg	Pos
AD3327	Female	53	2020-01-31	2020-02-03	2020-02-04	2020-02-21	Mild	2020-02-11	37	Neg
AD3480	Female	63	2020-02-19	2020-02-24	2020-02-21	2020-03-01	Mild	2020-03-16	37	NA
AD3212	Male	73	2020-01-28	2020-01-31	2020-01-30	2020-02-25	Mild	2020-02-17	27	Neg
AD3278	Female	20	2020-01-27	2020-02-03	2020-02-02	2020-02-25	Mild	2020-02-21	36	Neg
AD3130	Female	60	2020-01-20	2020-01-28	2020-01-27	2020-02-28	Severe	2020-02-08	37	Pos
AD3454	Male	33	2020-02-15	2020-02-15	2020-02-15	2020-02-25	Mild	2020-02-20	39	Neg
AD3442	Male	62	2020-02-04	2020-02-14	2020-02-14	2020-03-09	Mild	2020-02-28	35	Neg
AD3117	Female	35	2020-01-24	2020-01-29	2020-01-27	2020-02-11	Mild	2020-02-08	23	Neg
AD3347	Female	81	2020-01-31	2020-02-04	2020-02-05	2020-02-21	Severe	2020-02-07	38	Neg
&: the minimal Ct of viral RNA represents the highest viral titers.
﹡: Neg, Negative; Pos, Positive; NA, None available.
