# Supplementary material for: A compromised specific humoral immune response against the SARS-CoV-2 receptor-binding domain is related to viral persistence and periodic shedding in the gastrointestinal tract
Source: Cell Mol Immunol. 2020 Oct 9;17(11):1119–25. doi: 10.1038/s41423-020-00550-2 (PMC7546387; doi:10.1038/s41423-020-00550-2)
Supplement: Supplementary file 2 — Table S2 [file 41423_2020_550_MOESM2_ESM.xlsx]

## Sheet: CMI-Supp_Table_2
Supplementary Table 2. Basic information of positive retest patients during the first and the second hospitalizations.
			First admission in Guangzhou Eighth People's Hospital							Second admission in Guangzhou Eighth People's Hospital
Patient ID	Gender	Age (years)	Symptom onset (Day)	CDC confirmation (Day)	Admission (Day)	Discharge (Day)	Symptom	Viral clearance in Throat (Day)	Viral RNA in anal swab (Pos/Neg/NA)﹡	Re-admission (Day)	Discharge (Day)	Viral RNA in Throat swab (Pos/Neg)﹡	Viral RNA in Anal swab (Pos/Neg)﹡
RP-Pat. 01	Male	43	2020-01-25	2020-02-01	2020-01-30	2020-02-18	Mild	2020-02-13	NA	2020-02-22	2020-03-04	2020-02-27	Neg
RP-Pat. 02	Female	27	2020-01-28	2020-02-04	2020-02-03	2020-02-16	Mild	NA	Neg	2020-02-22	2020-03-08	All Neg	Pos
RP-Pat. 03	Female	62	2020-01-19	2020-01-26	2020-01-25	2020-02-05	Mild	NA	NA	2020-02-20	2020-02-28	All Neg	Pos
RP-Pat. 04	Male	18	2020-01-21	2020-01-26	2020-01-24	2020-02-13	Mild	2020-02-03	NA	2020-02-21	2020-03-04	All Neg	Pos
RP-Pat. 05	Female	62	2020-02-04	2020-02-07	2020-02-05	2020-02-13	Mild	2020-02-08	NA	2020-02-21	2020-03-05	All Neg	Pos
RP-Pat. 06	Male	45	2020-01-25	2020-01-31	2020-01-27	2020-02-16	Mild	NA	Pos	2020-02-20	2020-03-05	All Neg	Pos
RP-Pat. 07	Female	44	2020-01-25	2020-01-31	2020-01-28	2020-02-09	Mild	2020-02-07	NA	2020-02-19	2020-03-07	2020-03-04	Pos
RP-Pat. 08	Male	30	2020-01-27	2020-01-30	2020-01-31	2020-02-13	Mild	2020-02-06	Neg	2020-02-19	2020-03-14	All Neg	Pos
RP-Pat. 09	Male	24	2020-02-05	2020-02-09	2020-02-09	2020-03-05	Mild	2020-02-10	Pos	2020-03-05	2020-03-24	2020-03-20	Neg
RP-Pat. 10	Female	56	2020-01-31	2020-02-07	2020-02-01	2020-02-26	Mild	2020-02-20	Pos	2020-02-28	2020-03-09	2020-03-06	Neg
RP-Pat. 11&	Male	35	2020-01-27	2020-02-01	2020-01-29	2020-02-19	Mild	2020-02-15	NA	2nd 2020/2/28 3rd 2020/3/6	2nd 2020/3/6 3rd 2020/03/21	2020-03-14	Pos
RP-Pat. 12	Male	69	2020-02-06	2020-02-09	2020-02-09	2020-02-23	Mild	2020-02-19	Neg	2020-03-03	2020-03-09	2020-03-23	Neg
RP-Pat. 13	Female	33	2020-01-31	2020-02-04	2020-02-05	2020-02-29	Mild	NA	Pos	2020-02-29	2020-03-14	All Neg	Pos
RP-Pat. 14	Male	45	2020-02-12	2020-02-14	2020-02-14	2020-02-28	Mild	2020-02-25	Neg	2020-02-28	2020-03-14	All Neg	Pos
RP-Pat. 15	Female	64	2020-01-23	2020-01-24	2020-01-31	2020-03-04	Severe	2020-02-12	Neg	2020-03-04	2020-03-24	2020-03-02	Neg
RP-Pat. 16	Female	20	2020-02-05	2020-02-06	2020-02-06	2020-03-03	Mild	2020-02-19	Neg	2020-03-03	2020-03-18	All Neg	Pos
RP-Pat. 17	Female	33	2020-02-08	2020-02-09	2020-02-09	2020-03-08	Mild	2020-03-05	Pos	2020-03-08	2020-03-23	All Neg	Pos
RP-Pat. 18	Male	41	2020-02-09	2020-02-12	2020-02-13	2020-03-05	Mild	2020-02-27	Pos	2020-03-05	2020-03-20	All Neg	Pos
RP-Pat. 19	Female	30	2020-01-28	2020-02-01	2020-01-31	2020-02-11	Mild	2020-02-08	NA	2020-03-14	2020-03-22	All Neg	Pos
RP-Pat. 20	Male	48	2020-01-20	2020-01-20	2020-01-27	2020-02-20	Mild	2020-02-13	NA	2020-02-29	2020-03-05	All Neg	Pos
RP-Pat. 21	Female	36	2020-01-26	2020-02-11	2020-02-01	2020-02-11	Mild	2020-02-05	Neg	2020-03-13	2020-03-19	2020-03-14	Neg
﹡Neg, Negative; Pos, Positive; NA, None available.
&: This patient has three rounds of hospitalizaiton.
