# Supplementary material for: A compromised specific humoral immune response against the SARS-CoV-2 receptor-binding domain is related to viral persistence and periodic shedding in the gastrointestinal tract
Source: Cell Mol Immunol. 2020 Oct 9;17(11):1119–25. doi: 10.1038/s41423-020-00550-2 (PMC7546387; doi:10.1038/s41423-020-00550-2)
Supplement: Supplementary file 3 — Table S3 [file 41423_2020_550_MOESM3_ESM.xlsx]

## Sheet: Sequencing summary
Supplementary Table 3: SARS-CoV-2 sequencing summary of samples collected from positive retest patients.
Sample representative	Patient	Sample time	Sample type	Ct value (N)	Ct value (orf1ab)	Clean reads	SARS-CoV-2 reads	SARS-CoV-2 reads (RPM)	sgmRNA reads	sgmRNA reads / clean reads (RPM)	Coverage (>=100x)	Assembly length (bp)
yes	Patient 01	20200225	Throat swab	35	38	32510228	217194	6680.79	8	0.246076	0.393338	11762
yes	Patient 02	20200226	Anal swab	35	37	26340150	555489	21089.1	75	2.84736	0.915059	27363
no	Patient 02	20200229	Anal swab	37	38	57889906	39661	685.111	1	0.0172742	0.217202	6495
no	Patient 02	20200223	Anal swab	36	37	48990374	18	0.367419	0	0	0	0
yes	Patient 03	20200314	Anal swab	31	33	20391376	6812954	334110	496	24.324	0.991138	29638
no	Patient 03	20200313	Anal swab	38	40	53476220	17	0.317898	0	0	0	0
yes	Patient 04	20200223	Anal swab	38	40	27205700	8422	309.567	0	0	0.0231415	692
no	Patient 04	20200226	Nasal swab	40	negative	55458970	7630	137.579	0	0	0.0203993	610
yes	Patient 05	20200303	Anal swab	36	38	60091632	51188	851.832	0	0	0.216634	6478
no	Patient 05	20200225	Anal swab	39	negative	50642288	67221	1327.37	7	0.138224	0.0759456	2271
no	Patient 05	20200223	Anal swab	39	42	53763362	15	0.279	0	0	0	0
no	Patient 05	20200312	Anal swab	40	negative	123574504	30	0.242769	0	0	0	0
yes	Patient 06	20200228	Anal swab	34	37	86500624	10674143	123400	802	9.27161	0.994449	29737
no	Patient 06	20200226	Anal swab	37	38	42533988	1815972	42694.6	85	1.9984	0.96502	28857
no	Patient 06	20200321	Anal swab	37	39	57300126	183574	3203.73	24	0.418847	0.178076	5325
no	Patient 06	20200301	Anal swab	40	negative	48168192	40514	841.094	0	0	0.0768819	2299
no	Patient 06	20200221	Anal swab	39	40	48888918	15	0.306818	0	0	0	0
no	Patient 06	20200317	Anal swab	39	40	59446704	27	0.454188	0	0	0	0
yes	Patient 07	20200220	Throat swab	40	negative	40103674	125579	3131.36	5	0.124677	0.485369	14514
no	Patient 07	20200303	Throat swab	38	negative	60886290	152275	2500.97	9	0.147817	0.473498	14159
no	Patient 07	20200223	Anal swab	38	negative	66666124	96053	1440.81	16	0.240002	0.34729	10385
no	Patient 07	20200225	Anal swab	38	39	74990686	52859	704.874	3	0.040005	0.233187	6973
no	Patient 07	20200301	Throat swab	40	41	36192298	50221	1387.62	1	0.0276302	0.0720998	2156
no	Patient 07	20200223	Throat swab	negative	39	53649818	8823	164.455	0	0	0.0470187	1406
no	Patient 07	20200220	Anal swab	40	41	83382188	25207	302.307	0	0	0.0340768	1019
no	Patient 07	20200320	Throat swab	40	negative	102558310	338	3.29569	0	0	6.68829e-05	2
no	Patient 07	20200227	Anal swab	40	negative	34905470	18	0.515678	0	0	0	0
yes	Patient 08	20200307	Anal swab	33	34	21685592	15425408	711321	1238	57.0886	0.991506	29649
yes	Patient 10	20200304	Throat swab	36	negative	27268380	2426	88.9675	0	0	0.0141792	424
yes	Patient 11	20200314	Anal swab	35	41	58483382	484586	8285.88	18	0.30778	0.779086	23297
no	Patient 11	20200229	Nasal swab	34	35	18149402	272664	15023.3	7	0.385688	0.533559	15955
no	Patient 11	20200303	Anal swab	38	40	75465270	1022102	13544	73	0.967332	0.333211	9964
no	Patient 11	20200303	Nasal swab	0.9915	negative	9390854	8	0.851893	0	0	0	0
yes	Patient 12	20200305	Throat swab	37	40	25781818	817946	31725.7	31	1.2024	0.956626	28606
yes	Patient 13	20200307	Anal swab	38	40	22708342	22542	992.675	0	0	0.101963	3049
yes	Patient 14	20200306	Anal swab	33	36	12136122	579353	47737.9	21	1.73037	0.912283	27280
no	Patient 14	20200309	Anal swab	39	negative	61241952	4555	74.3771	0	0	0.0222051	664
yes	Patient 15	20200308	Throat swab	35	37	21996818	127984	5818.3	2	0.0909222	0.378323	11313
no	Patient 15	20200310	Throat swab	38	41	55118670	90153	1635.62	2	0.0362853	0.239708	7168
yes	Patient 16	20200312	Anal swab	37	40	27757050	474841	17107	7	0.252188	0.834833	24964
no	Patient 16	20200310	Anal swab	37	negative	96907466	24075	248.433	0	0	0.148045	4427
yes	Patient 18	20200312	Anal swab	36	38	23167418	239350	10331.3	27	1.16543	0.417216	12476
	PC1 &	NA	NA	32	NA	28343628	9216440	325168	340	11.9956	0.991205	29640
	PC2 &	NA	NA	29	NA	23862664	22548264	944918	2301	96.4268	0.991573	29651
1st admission	Patient 03 §	20200204	Throat swab	40	negative	33419450	4560	136	2	0.0598454	0.0218126	652
1st admission	Patient 08 §	20200201	Throat swab	24	25	37759960	34009562	900678	2652	70.2331	0.996822	29796
&: PC1 and PC2. positive control, SARS-CoV-2 viral RNA extracted from cell culture.
§: samples from the first admssion.
